# Supplementary material for: Seedling Biometry of nud Knockout and win1 Knockout Barley Lines under Ionizing Radiation
Source: Plants (Basel). 2022 Sep 22;11(19):2474. doi: 10.3390/plants11192474 (PMC9571651; doi:10.3390/plants11192474)
Supplement: Supplementary file 1 [file plants-11-02474-s001.zip]

Archive with 1 entries (1 files):
- plants-1869724-supplementary.pdf
